# Supplementary material for: Maturation of three-dimensional, hiPSC-derived cardiomyocyte spheroids utilizing cyclic, uniaxial stretch and electrical stimulation
Source: PLoS One. 2019 Jul 5;14(7):e0219442. doi: 10.1371/journal.pone.0219442 (PMC6611624; doi:10.1371/journal.pone.0219442)
Supplement: S1 Dataset — (XLSX) [file pone.0219442.s004.xlsx]

## Sheet: Sheet1
Fig 2E
Distance Stretched (mm)	Grip-to-Grip Strain (%)	Meas. Strain Average (%)	Std Dev	SEM
0	0	0	0	0
0.5	2.5	2.62366	0.108316	0.062536
1	5	5.28886	0.0434538	0.0250881
1.5	7.5	7.81407	0.148618	0.0858046
2	10	10.8813	0.0687438	0.0396892
2.5	12.5	13.3871	0.127334	0.0735162
3	15	16.1341	0.0590989	0.0341208
Fig 2I
Day	0	1	2	3	4	5	6	7
Control
Average	27.2	44	44	45.6	44.8	44.8	48	46.4
Std Dev	3.34664	4.89898	5.65685	2.19089	5.21536	3.34664	4.89898	2.19089
SEM	1.49666	2.19089	2.52982	0.979796	2.33238	1.49666	2.19089	0.979796
Stimulated
Average	28	55.3333	62	66	68	70.6667	70.6667	70.6667
Std Dev	3.57771	6.40833	4.89898	5.51362	8.39047	14.4591	7.44759	9.35236
SEM	1.46059	2.61619	2	2.25093	3.4254	5.90292	3.04047	3.81809
Fig 3A,B
Relative Expression to Unstimulated
CX43	Unstimulated	Stimulated
Average	1	1.22929
Std Dev	0.110194	0.0214062
SEM	0.0636207	0.0123589
N-Cad	Unstimulated	Stimulated
Average	1	1.32421
Std Dev	0.0737513	0.0603006
SEM	0.0425803	0.0348146
SERCA2a	Unstimulated	Stimulated
Average	1	1.00953
Std Dev	0.148294	0.0917191
SEM	0.0856173	0.0529541
RYR2	Unstimulated	Stimulated
Average	1	1.16629
Std Dev	0.206445	0.112741
SEM	0.119191	0.0650912
cTnI	Unstimulated	Stimulated
Average	1	1.87516
Std Dev	0.0488374	0.249343
SEM	0.0281963	0.143958
cTnT	Unstimulated	Stimulated
Average	1	1.35456
Std Dev	0.0419145	0.0882737
SEM	0.0241993	0.0509648
MLC2v	Unstimulated	Stimulated
Average	1	2.1057
Std Dev	0.067124	0.430289
SEM	0.0387541	0.248428
MLC2a	Unstimulated	Stimulated
Average	1	0.794827
Std Dev	0.04019	0.0879515
SEM	0.0232037	0.0507788
Fig 3C,D
Relative Expression to Unstretched
αMHC	Unstretched	Stretched
Average	1	0.774634
Std Dev	0.404962	0.43424
SEM	0.233805	0.250709
βMHC	Unstretched	Stretched
Average	1	38.6666
Std Dev	0.475756	24.0211
SEM	0.274678	13.8686
βMHC/αMHC	Unstretched	Stretched
Average	1	40.9534
Std Dev	0.803332	3.00816
SEM	0.463804	1.73676
CASQ2	Unstretched	Stretched
Average	1	3.94653
Std Dev	0.749483	0.644093
SEM	0.432714	0.371867
SERCA2a	Unstretched	Stretched
Average	1	0.973027
Std Dev	0.891585	1.1362
SEM	0.514757	0.655986
RYR2	Unstretched	Stretched
Average	1	0.202531
Std Dev	1.13538	0.0633369
SEM	0.655515	0.0365676
cTnI	Unstretched	Stretched
Average	1	5.31935
Std Dev	1.31367	3.10404
SEM	0.758446	1.79212
cTnT	Unstretched	Stretched
Average	1	0.142787
Std Dev	0.714347	0.0267374
SEM	0.412429	0.0154368
MLC2v	Unstretched	Stretched
Average	1	7.95578
Std Dev	1.38902	0.523222
SEM	0.801951	0.302082
MLC2a	Unstretched	Stretched
Average	1	0.470538
Std Dev	0.792102	0.437949
SEM	0.45732	0.25285
Fig 7D
Conduction Velocity (cm/s)	Unstimulated	Stimulated
Average	7.83667	6.03333
Std Dev	2.53523	0.937431
SEM	1.13379	0.419232
Fig 7E
Action Potential Duration (ms) [APD50]	Unstimulated	Stimulated
Average	231.833	181.433
Std Dev	70.9898	67.112
SEM	28.9815	30.0134
Fig 7F
*Values compared by spheroid batch averages
Normalized Minimum Cycle Length	Unstimulated	Stimulated
Average	1	0.729359
Std Dev	0.104236	0.172941
SEM	0.0368528	0.0611439
